# Supplementary material for: PEX1G843D remains functional in peroxisome biogenesis but is rapidly degraded by the proteasome
Source: J Biol Chem. 2025 Mar 28;301(5):108467. doi: 10.1016/j.jbc.2025.108467 (PMC12147174; doi:10.1016/j.jbc.2025.108467)
Supplement: Table S1 [file mmc2.xlsx]

## Sheet: Fig 5B and S4B
Data used to make Fig 5B and S4B in Sheedy and Chowdhury et al
Biological Replicate #1
			Protein Identification Probability					Total Spectrum Count					Total Unique Spectrum Count					Percent Coverage					Quantitative Value (Total Precursor Intensity)
			Control	G843D	G843D	WT	WT	Control	G843D	G843D	WT	WT	Control	G843D	G843D	WT	WT	Control	G843D	G843D	WT	WT	Control	G843D	G843D	WT	WT
Identified Proteins	Accession Number	Molecular Weight	HCT116	FLAG-PEX1-G843D	PEX1-G843D-FLAG	FLAG-PEX1-WT	PEX1-FLAG-WT	HCT116	FLAG-PEX1-G843D	PEX1-G843D-FLAG	FLAG-PEX1-WT	PEX1-FLAG-WT	HCT116	FLAG-PEX1-G843D	PEX1-G843D-FLAG	FLAG-PEX1-WT	PEX1-FLAG-WT	HCT116	FLAG-PEX1-G843D	PEX1-G843D-FLAG	FLAG-PEX1-WT	PEX1-FLAG-WT	HCT116	FLAG-PEX1-G843D	PEX1-G843D-FLAG	FLAG-PEX1-WT	PEX1-FLAG-WT
Peroxisome biogenesis factor 1 OS=Homo sapiens OX=9606 GN=PEX1 PE=1 SV=1	sp|O43933|PEX1_HUMAN	143 kDa	0.24	1	1	1	1	1	43	76	113	135	1	28	42	59	54	0.00935	0.2	0.266	0.408	0.37	21039	2458000	8760800	10649000	22290000
Peroxisome assembly factor 2 OS=Homo sapiens OX=9606 GN=PEX6 PE=1 SV=2	sp|Q13608|PEX6_HUMAN	104 kDa	0	1	1	1	1	0	15	37	103	94	0	9	22	47	39	0	0.162	0.322	0.494	0.436	0	290990	1251400	8207200	11054000
Peroxisome assembly protein 26 OS=Homo sapiens OX=9606 GN=PEX26 PE=1 SV=2	sp|Q7Z412|PEX26_HUMAN	34 kDa	0	0	0	1	1	0	0	0	12	13	0	0	0	5	7	0	0	0	0.207	0.269	0	0	0	429540	288570
Biological Replicate #2
			Protein Identification Probability					Total Spectrum Count					Total Unique Spectrum Count					Percent Coverage					Quantitative Value (Normalized Total Spectra)
			Control	G843D	G843D	WT	WT	Control	G843D	G843D	WT	WT	Control	G843D	G843D	WT	WT	Control	G843D	G843D	WT	WT	Control	G843D	G843D	WT	WT
Identified Proteins	Accession Number	Molecular Weight	HCT116	FLAG-PEX1-G843D	PEX1-G843D-FLAG	FLAG-PEX1-WT	PEX1-FLAG-WT	HCT116	FLAG-PEX1-G843D	PEX1-G843D-FLAG	FLAG-PEX1-WT	PEX1-FLAG-WT	HCT116	FLAG-PEX1-G843D	PEX1-G843D-FLAG	FLAG-PEX1-WT	PEX1-FLAG-WT	HCT116	FLAG-PEX1-G843D	PEX1-G843D-FLAG	FLAG-PEX1-WT	PEX1-FLAG-WT	HCT116	FLAG-PEX1-G843D	PEX1-G843D-FLAG	FLAG-PEX1-WT	PEX1-FLAG-WT
Peroxisome biogenesis factor 1 OS=Homo sapiens OX=9606 GN=PEX1 PE=1 SV=1	sp|O43933|PEX1_HUMAN	143 kDa	0	1	1	1	1	0	7	26	54	57	0	2	11	20	24	0	0.0171	0.101	0.168	0.2	0	6.0294	32.55	53.623	56.651
Peroxisome assembly factor 2 OS=Homo sapiens OX=9606 GN=PEX6 PE=1 SV=2	sp|Q13608|PEX6_HUMAN	104 kDa	0	0	0.73	1	1	0	0	6	37	31	0	0	2	10	11	0	0	0.0214	0.12	0.142	0	0	7.5116	36.742	30.81
