# Supplementary material for: PEX1G843D remains functional in peroxisome biogenesis but is rapidly degraded by the proteasome
Source: J Biol Chem. 2025 Mar 28;301(5):108467. doi: 10.1016/j.jbc.2025.108467 (PMC12147174; doi:10.1016/j.jbc.2025.108467)
Supplement: Table S2 [file mmc3.xlsx]

## Sheet: Fig 6A
Data used to make Fig 6A in Sheedy and Chowdhury et al.			Protein Identification Probability					Total Spectrum Count					Total Unique Spectrum Count					Percent Coverage					Quantitative Value (Total Precursor Intensity)
			Control	G843D	G843D	WT	WT	Control	G843D	G843D	WT	WT	Control	G843D	G843D	WT	WT	Control	G843D	G843D	WT	WT	Control	G843D	G843D	WT	WT
Identified Proteins	Accession Number	Molecular Weight	HCT116	FLAG-PEX1-G843D	PEX1-G843D-FLAG	FLAG-PEX1-WT	PEX1-FLAG-WT	HCT116	FLAG-PEX1-G843D	PEX1-G843D-FLAG	FLAG-PEX1-WT	PEX1-FLAG-WT	HCT116	FLAG-PEX1-G843D	PEX1-G843D-FLAG	FLAG-PEX1-WT	PEX1-FLAG-WT	HCT116	FLAG-PEX1-G843D	PEX1-G843D-FLAG	FLAG-PEX1-WT	PEX1-FLAG-WT	HCT116	FLAG-PEX1-G843D	PEX1-G843D-FLAG	FLAG-PEX1-WT	PEX1-FLAG-WT
E3 ubiquitin-protein ligase TRIM21 OS=Homo sapiens OX=9606 GN=TRIM21 PE=1 SV=1	sp|P19474|RO52_HUMAN	54 kDa	1	1	1	1	1	18	37	42	35	38	12	22	22	23	24	0.288	0.352	0.356	0.404	0.411	388000	2673800	3240400	2748000	2137500
E3 ubiquitin-protein ligase TRIM56 OS=Homo sapiens OX=9606 GN=TRIM56 PE=1 SV=3	sp|Q9BRZ2|TRI56_HUMAN	81 kDa	0.94	1	1	1	1	1	15	20	20	7	1	11	13	14	6	0.0132	0.209	0.209	0.293	0.123	7575.1	445390	590740	356760	183040
E3 ubiquitin/ISG15 ligase TRIM25 OS=Homo sapiens OX=9606 GN=TRIM25 PE=1 SV=2	sp|Q14258|TRI25_HUMAN	71 kDa	0	1	1	1	1	0	7	11	24	11	0	5	7	11	7	0	0.11	0.154	0.248	0.152	0	96650	162980	377390	170730
E3 ubiquitin-protein ligase ZNF598 OS=Homo sapiens OX=9606 GN=ZNF598 PE=1 SV=1	sp|Q86UK7|ZN598_HUMAN	99 kDa	0	1	1	1	1	0	12	16	9	12	0	8	10	8	8	0	0.143	0.15	0.15	0.156	0	222200	282350	237440	172500
E3 UFM1-protein ligase 1 OS=Homo sapiens OX=9606 GN=UFL1 PE=1 SV=2	sp|O94874|UFL1_HUMAN	90 kDa	1	1	1	1	1	4	6	11	11	10	4	5	9	10	9	0.0516	0.0693	0.127	0.146	0.135	49320	134740	289790	324190	369860
E3 SUMO-protein ligase RanBP2 OS=Homo sapiens OX=9606 GN=RANBP2 PE=1 SV=2	sp|P49792|RBP2_HUMAN	358 kDa	0.99	1	1	1	1	1	8	11	9	5	1	8	9	6	4	0.00589	0.0369	0.0403	0.0282	0.0202	2605.8	121800	121510	124930	56552
E3 ISG15--protein ligase HERC5 OS=Homo sapiens OX=9606 GN=HERC5 PE=1 SV=2	sp|Q9UII4|HERC5_HUMAN	117 kDa	0	1	1	1	1	0	4	5	12	12	0	4	5	9	9	0	0.0537	0.0664	0.135	0.0928	0	65282	94548	196760	172580
E3 ubiquitin-protein ligase UHRF1 OS=Homo sapiens OX=9606 GN=UHRF1 PE=1 SV=1	sp|Q96T88|UHRF1_HUMAN (+2)	90 kDa	0	1	1	1	1	0	7	6	10	6	0	7	3	9	6	0	0.103	0.0542	0.137	0.106	0	149400	162810	175520	157920
E3 ubiquitin-protein ligase TRIP12 OS=Homo sapiens OX=9606 GN=TRIP12 PE=1 SV=1	sp|Q14669|TRIPC_HUMAN (+2)	220 kDa	0	1	1	1	1	0	4	6	7	9	0	3	4	6	8	0	0.0191	0.0291	0.0407	0.0532	0	29321	61665	101140	218270
Probable E3 ubiquitin-protein ligase makorin-2 OS=Homo sapiens OX=9606 GN=MKRN2 PE=1 SV=2	sp|Q9H000|MKRN2_HUMAN (+3)	47 kDa	1	1	1	1	1	3	5	4	5	8	2	4	3	5	6	0.0385	0.123	0.0769	0.135	0.137	24939	108160	88582	100250	133930
E3 ubiquitin-protein ligase UBR4 OS=Homo sapiens OX=9606 GN=UBR4 PE=1 SV=1	sp|Q5T4S7|UBR4_HUMAN	574 kDa	0	1	1	1	0.99	0	6	9	4	2	0	5	7	3	2	0	0.0139	0.0214	0.0081	0.00386	0	45792	59142	39321	20829
E3 ubiquitin-protein ligase RBBP6 OS=Homo sapiens OX=9606 GN=RBBP6 PE=1 SV=1	sp|Q7Z6E9|RBBP6_HUMAN	202 kDa	0	1	1	1	1	0	3	5	2	7	0	2	3	2	7	0	0.0156	0.0229	0.0162	0.0552	0	32662	69167	27170	116180
(E3-independent) E2 ubiquitin-conjugating enzyme OS=Homo sapiens OX=9606 GN=UBE2O PE=1 SV=3	sp|Q9C0C9|UBE2O_HUMAN	141 kDa	0	1	1	1	1	0	4	4	4	3	0	2	2	4	2	0	0.0186	0.0186	0.0364	0.0224	0	100180	160470	77776	27222
E3 ubiquitin-protein ligase HUWE1 OS=Homo sapiens OX=9606 GN=HUWE1 PE=1 SV=3	sp|Q7Z6Z7|HUWE1_HUMAN	482 kDa	0	1	1	1	1	0	2	4	4	3	0	2	3	3	3	0	0.00709	0.0114	0.0137	0.011	0	22964	47146	28983	34641
E3 ubiquitin-protein ligase RING1 OS=Homo sapiens OX=9606 GN=RING1 PE=1 SV=2	sp|Q06587|RING1_HUMAN	42 kDa	0	1	1	1	0.14	0	5	2	4	1	0	4	2	3	1	0	0.143	0.0788	0.121	0.0345	0	69787	20274	50469	15098
E3 ubiquitin-protein ligase RING2 OS=Homo sapiens OX=9606 GN=RNF2 PE=1 SV=1	sp|Q99496|RING2_HUMAN (+1)	38 kDa	0	1	1	1	1	0	3	2	3	2	0	3	2	3	2	0	0.122	0.0804	0.146	0.0893	0	53365	37296	45159	15098
E3 ubiquitin-protein ligase HERC2 OS=Homo sapiens OX=9606 GN=HERC2 PE=1 SV=2	sp|O95714|HERC2_HUMAN	527 kDa	0	0.98	1	1	1	0	1	4	2	4	0	1	3	2	3	0	0.0031	0.00807	0.00559	0.00745	0	6590.1	58927	6876.6	36434
E3 ubiquitin-protein ligase UBR5 OS=Homo sapiens OX=9606 GN=UBR5 PE=1 SV=2	sp|O95071|UBR5_HUMAN	309 kDa	0	1	1	1	0	0	6	2	3	0	0	4	2	2	0	0	0.0204	0.0125	0.0136	0	0	38839	21119	11133	0
E3 ubiquitin-protein ligase HECTD1 OS=Homo sapiens OX=9606 GN=HECTD1 PE=1 SV=3	sp|Q9ULT8|HECD1_HUMAN (+1)	289 kDa	0	0	1	0.99	0	0	0	3	1	0	0	0	2	1	0	0	0	0.0111	0.00651	0	0	0	40162	22955	0
